# Supplementary material for: Efficacy and Risks of Different Treatments for Oral Hyperpigmentation: A Systematic Review and Network Meta-Analysis
Source: J Clin Med. 2023 Oct 17;12(20):6567. doi: 10.3390/jcm12206567 (PMC10607256; doi:10.3390/jcm12206567)
Supplement: Supplementary file 1 [file jcm-12-06567-s001.zip]

Archive with 1 entries (1 files):
- jcm-2608911-supplementary.xlsx
