# Supplementary material for: Efficacy and Risks of Different Treatments for Oral Hyperpigmentation: A Systematic Review and Network Meta-Analysis
Source: J Clin Med. 2023 Oct 17;12(20):6567. doi: 10.3390/jcm12206567 (PMC10607256; doi:10.3390/jcm12206567)
Supplement: Supplementary file 1 [file jcm-12-06567-s001.zip › jcm-2608911-supplementary.xlsx]

## Sheet: Non
Study	D1	D2	D3	D4	D5	D6	D7	Overall
Bakhshi et al. 2018	Low	Low	Low	Low	Low	Moderate	Low	Moderate
Grover et al. 2014	Low	Low	Low	Low	Low	Low	Low	Low
Houshmand et al. 2017	No information	Low	Low	Low	Low	Low	Moderate	Moderate
Roshannia et al. 2021	Low	Low	Low	Low	Low	Low	Low	Low
Suryavanshi et al. 2017	No information	Low	Low	Low	Low	Low	Low	Low
Yussif et al. 2018	No information	Low	Low	Low	Low	Low	Low	Low

## Sheet: RCTs
Study	D1	D2	D3	D4	D5	Total
Altayeb et al. 2021	Low	Low	Low	Low	Low	Low
Arif et al. 2020	Some concers	Low	Low	Low	Low	Some concers
Chaudhary et al. 2023	Low	Some concers	Low	Low	Low	Some concers
El-Mofty et al. 2021	Low	Low	Low	Low	Low	Low
Gholam et al. 2018	Low	Low	Low	Low	Low	Low
Giannelli et al. 2013	Low	Some concers	Low	Low	Low	Some concers
Harb et al. 2021	Low	Some concers	Low	Low	Low	Some concers
Jokar et al. 2019	Low	Low	Low	Low	Low	Low
Juliana et al. 2022	Low	Some concers	Low	Low	Low	Some concers
Kathariya et al. 2014	Low	Some concers	Low	Low	Low	Some concers
Koca-Ünsal et al. 2021	Low	Some concers	Low	Low	Low	Some concers
Limpjaroenviriyakul et al. 2020	Low	Low	Low	Low	Low	Low
Negi et al. 2019	Low	Some concers	Low	Low	Low	Some concers
Ribeiro et al. 2014	Low	Low	Low	Low	Low	Low
Stas et al. 2018	Low	Some concers	Low	Low	Low	Some concers
Surve et al. 2020	Low	Some concers	Low	Low	Low	Some concers

## Sheet: Case series
ID	NIH Quality Assessment Tool for Observational Case series Studies
	1. Was the study question or objective clearly stated?	2. Was the study population clearly and fully described, including a case definition?	3. Were the cases consecutive?	4. Were the subjects comparable?	5. Was the intervention clearly described?	6. Were the outcome measures clearly defined, valid, reliable, and implemented consistently across all study participants?	7. Was the length of follow-up adequate?	8. Were the statistical methods well-described?	9. Were the results well-described?
Hegde et al. 2013	Yes	Yes	Yes	Yes	Yes	Yes	Yes	No	Yes
Hawwam et al. 2020	Yes	Yes	No	No	Yes	Yes	Yes	No	Yes
El Shenawy et al. 2015	Yes	Yes	No	No	Yes	Yes	Yes	No	Yes

## Sheet: Cross sectional
ID	NIH Quality Assessment Tool for Observational Cohort and Cross-Sectional Studies
	1. Was the research question or objective in this paper clearly stated?	2. Was the study population clearly specified and defined?	3. Was the participation rate of eligible persons at least 50%?	4. Were all the subjects selected or recruited from the same or similar populations (including the same time period)? Were inclusion and exclusion criteria for being in the study prespecified and applied uniformly to all participants?	5. Was a sample size justification, power description, or variance and effect estimates provided?	6. For the analyses in this paper, were the exposure(s) of interest measured prior to the outcome(s) being measured?	7. Was the time frame sufficient so that one could reasonably expect to see an association between exposure and outcome if it existed?	8. For exposures that can vary in amount or level, did the study examine different levels of the exposure as related to the outcome (eg, categories of exposure, or exposure measured as continuous variable)?	9. Were the exposure measures (independent variables) clearly defined, valid, reliable, and implemented consistently across all study participants?	10. Was the exposure(s) assessed more than once over time?	11. Were the outcome measures (dependent variables) clearly defi ned, valid, reliable, and implemented consistently across all study participants?	12. Were the outcome assessors blinded to the exposure status of participants?	13. Was loss to follow-up after baseline 20% or less?	14. Were key potential confounding variables measured and adjusted statistically for their impact on the relationship between exposure(s) and outcome(s)?
Tran et al. 2022	Yes	Yes	Yes	Yes	No	Yes	Yes	Yes	Yes	Yes	Yes	NR	Yes	No

## Sheet: Cohort
Name	ID	NIH Quality Assessment Tool for Observational Cohort and Cross-Sectional Studies
		1. Was the research question or objective in this paper clearly stated?	2. Was the study population clearly specified and defined?	3. Was the participation rate of eligible persons at least 50%?	4. Were all the subjects selected or recruited from the same or similar populations (including the same time period)? Were inclusion and exclusion criteria for being in the study prespecified and applied uniformly to all participants?	5. Was a sample size justification, power description, or variance and effect estimates provided?	6. For the analyses in this paper, were the exposure(s) of interest measured prior to the outcome(s) being measured?	7. Was the time frame sufficient so that one could reasonably expect to see an association between exposure and outcome if it existed?	8. For exposures that can vary in amount or level, did the study examine different levels of the exposure as related to the outcome (eg, categories of exposure, or exposure measured as continuous variable)?	9. Were the exposure measures (independent variables) clearly defined, valid, reliable, and implemented consistently across all study participants?	10. Was the exposure(s) assessed more than once over time?	11. Were the outcome measures (dependent variables) clearly defi ned, valid, reliable, and implemented consistently across all study participants?	12. Were the outcome assessors blinded to the exposure status of participants?	13. Was loss to follow-up after baseline 20% or less?	14. Were key potential confounding variables measured and adjusted statistically for their impact on the relationship between exposure(s) and outcome(s)?
		Yes / No / Not reported (NR) or cannot determine (CD) or not applicable (NA)	Yes / No / Not reported (NR) or cannot determine (CD) or not applicable (NA)	Yes / No / Not reported (NR) or cannot determine (CD) or not applicable (NA)	Yes / No / Not reported (NR) or cannot determine (CD) or not applicable (NA)	Yes / No / Not reported (NR) or cannot determine (CD) or not applicable (NA)	Yes / No / Not reported (NR) or cannot determine (CD) or not applicable (NA)	Yes / No / Not reported (NR) or cannot determine (CD) or not applicable (NA)	Yes / No / Not reported (NR) or cannot determine (CD) or not applicable (NA)	Yes / No / Not reported (NR) or cannot determine (CD) or not applicable (NA)	Yes / No / Not reported (NR) or cannot determine (CD) or not applicable (NA)	Yes / No / Not reported (NR) or cannot determine (CD) or not applicable (NA)	Yes / No / Not reported (NR) or cannot determine (CD) or not applicable (NA)	Yes / No / Not reported (NR) or cannot determine (CD) or not applicable (NA)	Yes / No / Not reported (NR) or cannot determine (CD) or not applicable (NA)
AlShoubaki et al. 2018		Yes	Yes	Yes	Yes	No	Yes	Yes	NA	Yes	Yes	Yes	No	Yes	No
